# Supplementary material for: Risk Scoring System of Mortality and Prediction Model of Hospital Stay for Critically Ill Patients Receiving Parenteral Nutrition
Source: Healthcare (Basel). 2021 Jul 6;9(7):853. doi: 10.3390/healthcare9070853 (PMC8303977; doi:10.3390/healthcare9070853)
Supplement: Supplementary file 1 [file healthcare-09-00853-s001.zip]

Archive with 1 entries (1 files):
- healthcare-1261683-supplementary.pdf
